# Supplementary material for: The Changes of Amino-Acid Metabolism between Wheat and Rice during Early Growth under Flooding Stress
Source: Int J Mol Sci. 2024 May 11;25(10):5229. doi: 10.3390/ijms25105229 (PMC11121113; doi:10.3390/ijms25105229)
Supplement: Supplementary file 1 [file ijms-25-05229-s001.zip]

Archive with 2 entries (2 files):
- Suplemental Figures.pdf
- Suplemental Table.pdf
